# Supplementary material for: Characterization of the complete mitogenome of Anopheles aquasalis, and phylogenetic divergences among Anopheles from diverse geographic zones
Source: PLoS One. 2019 Sep 3;14(9):e0219523. doi: 10.1371/journal.pone.0219523 (PMC6720026; doi:10.1371/journal.pone.0219523)
Supplement: S1 Table — (XLSX) [file pone.0219523.s004.xlsx]

## Sheet: Plan1
Feature	AT%	AT skew	GC skew
ND2	81.97	-0.0868	-0.1459
COI	69.16	-0.1214	-0.0127
COII	74.01	-0.0533	-0.0562
ATP8	82.10	-0.1429	-0.3793
ATP6	74.01	-0.1111	-0.1638
COIII	70.78	-0.0736	-0.0783
ND3	76.55	-0.0775	-0.1325
ND5	78.23	-0.1733	0.2454
ND4	76.83	-0.2454	0.2476
ND4L	83.00	-0.2851	0.2549
ND6	84.76	-0.0562	-0.3250
CYTB	72.56	-0.0836	-0.0641
ND1	76.70	-0.2834	0.3184
PCG	75.90	-0.1441	0.0354
Genome	77.16	0.0373	-0.1684
lrRNA	82.48	-0.0714	0.3362
srRNA	79.95	-0.0347	0.2704
rRNA_concat	81.53	-0.0579	0.3095
tRNA_concat	78.54	0.0103	0.1293
