# Supplementary material for: Characterization of the complete mitogenome of Anopheles aquasalis, and phylogenetic divergences among Anopheles from diverse geographic zones
Source: PLoS One. 2019 Sep 3;14(9):e0219523. doi: 10.1371/journal.pone.0219523 (PMC6720026; doi:10.1371/journal.pone.0219523)
Supplement: S4 Table — (XLSX) [file pone.0219523.s007.xlsx]

## Sheet: Plan1
	Identity
Gene (CDS)	vs A.albitarsis F	vs A.darlingi N	vs A.darlingi S	vs A.gambiae	vs A.punctulatus
ND2	93.55	92.98	92.98	89.06	86.42
COI	93.29	91.72	91.66	89.31	89.27
COII	92.84	91.53	91.09	89.03	88.75
ATP8	94.44	98.11	96.85	91.82	90.74
ATP6	92.95	90.74	91.33	90.01	87.51
COIII	91.74	91.74	91.48	89.45	88.19
ND3	92.04	92.93	92.93	87.85	84.74
ND5	92.70	92.87	92.70	87.77	86.90
ND4	91.74	90.98	91.20	87.58	86.89
ND4L	93.33	95.33	95.66	91.00	90.00
ND6	94.47	92.00	92.19	87.33	86.83
CYTB	96.65	92.34	92.17	89.97	89.79
ND1	93.75	93.52	93.62	90.13	89.73
16s RNA	98.03	97.50	97.73	94.31	94.15
12s RNA	98.86	98.36	97.85	95.11	93.86
	AMERICA			AFRICA	SE ASIA / OCEANIA
