# Supplementary material for: Characterization of the complete mitogenome of Anopheles aquasalis, and phylogenetic divergences among Anopheles from diverse geographic zones
Source: PLoS One. 2019 Sep 3;14(9):e0219523. doi: 10.1371/journal.pone.0219523 (PMC6720026; doi:10.1371/journal.pone.0219523)
Supplement: S5 Table — (XLSX) [file pone.0219523.s008.xlsx]

## Sheet: Plan1
	A.aquasalis		A.punctulatus		A.gambiae		A.darlingi N		A.darlingi S
Feature	AT skew	GC skew	AT skew	GC skew	AT skew	GC skew	AT skew	GC skew	AT skew	GC skew
ND2	-0.0868	-0.1459	-0.1039	-0.1479	-0.0869	-0.1264	-0.0881	-0.1086	-0.0856	-0.1098
COI	-0.1214	-0.0127	-0.1132	0.0000	-0.1128	-0.0166	-0.1305	0.0111	-0.1329	0.0135
COII	-0.0533	-0.0562	-0.0485	-0.0118	-0.0060	-0.0870	-0.0314	-0.0286	-0.0454	0.0112
ATP8	-0.1429	-0.3793	-0.1000	-0.4545	-0.1128	-0.3793	-0.1343	-0.3571	-0.1194	-0.4286
ATPase6	-0.1111	-0.1638	-0.1252	-0.0988	-0.1282	-0.1494	-0.0851	-0.1591	-0.0938	-0.1222
COIII	-0.0736	-0.0783	-0.1281	-0.0133	-0.1408	-0.0472	-0.0948	-0.0439	-0.0971	-0.0303
ND3	-0.0775	-0.1325	-0.0954	-0.0986	-0.0819	-0.1233	-0.0638	-0.1111	-0.0747	-0.0959
ND5	-0.1733	0.2454	-0.1901	0.2110	-0.1657	0.2559	-0.1634	0.2110	-0.1657	0.2240
ND4	-0.2454	0.2476	-0.2479	0.2242	-0.2346	0.1854	-0.2240	0.2218	-0.2255	0.2371
ND4L	-0.2851	0.2549	-0.3468	0.2308	-0.2835	0.3077	-0.2439	0.2593	-0.2470	0.2830
ND6	-0.0562	-0.3250	-0.0512	-0.1842	-0.0583	-0.1899	-0.0857	-0.2000	-0.0813	-0.2000
CYTB	-0.0836	-0.0641	-0.1348	0.0000	-0.1189	-0.0543	-0.0976	-0.0236	-0.0957	-0.0299
ND1	-0.2834	0.3184	-0.2970	0.2607	-0.3122	0.2851	-0.2767	0.2863	-0.2760	0.2978
PCG	-0.1441	0.0354	-0.1592	0.0509	-0.1487	0.0360	-0.1400	0.0479	-0.1420	0.0577
Genome	0.0373	-0.1684	0.0369	-0.1353	0.0322	-0.1540	0.0288	-0.1449	0.0284	-0.1415
lrRNA	-0.0714	0.3362	-0.0672	0.3214	-0.0540	0.3276	-0.0712	0.3471	-0.0696	0.3443
srRNA	-0.0347	0.2704	-0.0608	0.2258	-0.0518	0.2638	-0.0284	0.2327	-0.0316	0.1925
rRNA_concat	-0.0579	0.3095	-0.0648	0.2823	-0.0532	0.3013	-0.0560	0.3017	-0.0561	0.2840
tRNA_concat	0.0103	0.1293	0.0188	0.1607	-0.0026	0.1315	0.0077	0.1188	0.0103	0.0779
