# Supplementary material for: Characterization of the complete mitogenome of Anopheles aquasalis, and phylogenetic divergences among Anopheles from diverse geographic zones
Source: PLoS One. 2019 Sep 3;14(9):e0219523. doi: 10.1371/journal.pone.0219523 (PMC6720026; doi:10.1371/journal.pone.0219523)
Supplement: S6 Table — (XLSX) [file pone.0219523.s009.xlsx]

## Sheet: Plan1
Feature	A.aquasalis	A.punctulatus	A.gambiae	A.darlingi N	A.darlingi S
ND2	81.97	83.53	83.04	82.94	83.14
COI	69.16	69.55	68.64	70.79	70.98
COII	74.01	75.18	73.14	74.45	74.01
ATP8	82.10	86.42	82.10	82.72	82.72
ATP6	74.01	76.21	74.45	74.16	73.57
COIII	70.78	71.41	70.39	71.03	70.65
ND3	76.55	79.94	79.38	79.66	79.38
ND5	78.23	79.06	78.26	79.05	78.99
ND4	76.83	79.06	77.50	78.17	78.32
ND4L	83.00	82.67	83.01	82.00	82.33
ND6	84.76	85.52	84.95	86.67	86.67
CYTB	72.56	75.02	72.47	73.88	73.53
ND1	76.70	77.67	76.61	76.28	76.49
PCG	75.90	77.30	76.00	76.78	76.72
Genome	77.16	78.50	77.56	78.20	78.13
lrRNA	82.48	83.11	82.49	82.64	82.50
srRNA	79.95	80.53	79.63	79.95	79.70
rRNA_concat	81.53	82.14	81.41	81.66	81.48
tRNA_concat	78.54	79.35	77.88	78.51	78.44
